# Supplementary material for: Targeting Glycolysis with 2-Deoxy-D-Glucose and Lysosomal Integrity with L-Leucyl-L-Leucine Methyl Ester as Antimelanoma Strategy
Source: Pharmaceutics. 2025 Oct 9;17(10):1312. doi: 10.3390/pharmaceutics17101312 (PMC12566822; doi:10.3390/pharmaceutics17101312)
Supplement: Supplementary file 1 [file pharmaceutics-17-01312-s001.zip]

Archive with 1 entries (1 files):
- pharmaceutics-3772140-supplementary.pdf
